# Supplementary material for: Late-Onset Preeclampsia Is Linked to Extensive Remodeling of the Placental Extracellular Matrix
Source: Med Sci (Basel). 2026 Jul 1;14(3):364. doi: 10.3390/medsci14030364 (PMC13413795; doi:10.3390/medsci14030364)
Supplement: Supplementary file 1 [file medsci-14-00364-s001.zip]

Archive with 1 entries (1 files):
- medsci-4370679-supplementary.pdf
